# Supplementary material for: First Detection of Benign Rabbit Caliciviruses in Chile
Source: Viruses. 2024 Mar 12;16(3):439. doi: 10.3390/v16030439 (PMC10974056; doi:10.3390/v16030439)
Supplement: Supplementary file 1 [file viruses-16-00439-s001.zip]

Archive with 1 entries (1 files):
- viruses-2883023-supplementary.xlsx
