# Supplementary material for: First Detection of Benign Rabbit Caliciviruses in Chile
Source: Viruses. 2024 Mar 12;16(3):439. doi: 10.3390/v16030439 (PMC10974056; doi:10.3390/v16030439)
Supplement: Supplementary file 1 [file viruses-16-00439-s001.zip › viruses-2883023-supplementary.xlsx]

## Sheet: Sheet1
Sample	Accession number	before QC	after QC	merged + paired reads	paired reads	merged reads	reads mapped to rabbit genome	percent mapped to rabbit genome	remaining reads	mapped to RCV	percent mapped to RCV	average coverage RCV
D77	OR670487	139306684	136237150	118226498	33405282	51415934	104804554	88.6473	13421944	5949	0.0443229	128.2
D69	OR670486	72547208	72019552	37775309	1177022	35421265	35409810	93.738	2365499	3400	0.143733	71.187
D84	OR670485	185219058	181111664	137996989	31627438	74742113	125182806	90.7142	12814183	790	0.00616504	16.486
D94	OR670484	111094156	108476086	57896219	2438784	53018651	54814881	94.6778	3081338	546	0.0177196	12.329
D106	OR670483	111091892	110317222	109785371	36417840	36949691	57028725	51.9457	52756646	1595	0.00302332	34.673
D112	OR670482	81499424	80942960	41709913	825622	40058669	40883812	98.0194	826101	1565	0.189444	32.689
D75	OR670488	145403612	136638626	110986474	28444774	54096926	95398996	85.9555	15587478	1278	0.00819889	27.14
D114	OR670481	116076244	115837036	231658703	115826790	5123	174016789	75.1177	57641914	20344	0.0352938	410.335
										mapped or Astrovirus	percent mapped to Astrovirus	average coverage Astrovirus
D114	OR670489	116076244	115837036	231658703	115826790	5123	174016789	75.1177	57641914	16530	0.028677	340.655
